# Supplementary material for: Risk Factors Associated with Maternal Postpartum Hospital Readmission: A Systematic Review
Source: Nurs Rep. 2026 Jun 26;16(7):218. doi: 10.3390/nursrep16070218 (PMC13414673; doi:10.3390/nursrep16070218)
Supplement: Supplementary file 1 [file nursrep-16-00218-s001.zip]

Archive with 4 entries (4 files):
- Table S1_PRISMA checklist.pdf
- Table S2_Full Search Strategy.pdf
- Table S3_Exclude Through Full text Reading.pdf
- Table S4_Original NOS.pdf
